# Supplementary material for: Exploring Personal Exposure to Airborne Microplastics across Various Work Environments in Pathum Thani Province, Thailand
Source: Int J Environ Res Public Health. 2023 Dec 11;20(24):7162. doi: 10.3390/ijerph20247162 (PMC10743124; doi:10.3390/ijerph20247162)
Supplement: Supplementary file 1 [file ijerph-20-07162-s001.zip]

Archive with 1 entries (1 files):
- ijerph-2691225-supplementary.pdf
